# Supplementary material for: Baseline Characteristics of Individuals with Metastatic Cancer Enrolled in the Alberta Cancer Exercise Study and 12-Week Findings for Symptom-Related and Physical Fitness Measures
Source: Curr Oncol. 2025 Oct 7;32(10):560. doi: 10.3390/curroncol32100560 (PMC12562936; doi:10.3390/curroncol32100560)
Supplement: Supplementary file 1 [file curroncol-32-00560-s001.zip]

Archive with 1 entries (1 files):
- curroncol-3843782-supplementary.pdf
